# Supplementary material for: Dissection of the amyloid formation pathway in AL amyloidosis
Source: Nat Commun. 2021 Nov 11;12:6516. doi: 10.1038/s41467-021-26845-0 (PMC8585945; doi:10.1038/s41467-021-26845-0)
Supplement: Supplementary file 3 — Source Data [file 41467_2021_26845_MOESM3_ESM.zip]

Archive with 3 entries (2 files):
- Source Data file/
- Source Data file/Raw data AUC.zip
- Source Data file/Source Data file.xlsx
