# Supplementary material for: Dissection of the amyloid formation pathway in AL amyloidosis
Source: Nat Commun. 2021 Nov 11;12:6516. doi: 10.1038/s41467-021-26845-0 (PMC8585945; doi:10.1038/s41467-021-26845-0)
Supplement: Supplementary file 3 — Source Data [file 41467_2021_26845_MOESM3_ESM.zip › Source Data file/Source Data file.xlsx]

## Sheet: Figure 1a
Figure 1a	Marker: Serva Proteintest mixture 6; Coomassie stained

## Sheet: Figure 1b
Figure 1b
Gel quantification Pellet	time [h]	Replicate 1	Replicate 2
	0	0	0
	0.5	0.01474	0.02269
	1	0.0474	0.04719
	1.5	0.31592	0.26898
	2	0.87963	0.67595
	3	0.82511	0.95194
	4	1	1
Gel quantification Supernatant	time [h]	Replicate 1	Replicate 2
	0	1	0.89054
	0.5	0.93552	1
	1	0.91677	0.8672
	1.5	0.91821	0.64399
	2	0.80695	0.14097
	3	0	0.03624
	4	0.03362	0
					normalized
ThT	time [h]	Replicate 1	Replicate 2	Replicate 3	Replicate 1	Replicate 2	Replicate 3
	0	54483.3	908.48	961.683	0	0	0
	0.5	201043	2527.86	2666.08	0.04556	0.05769	0.07844
	1	241143	3238.75	3035.68	0.05802	0.08301	0.09545
	2	278877	3380.17	3261.06	0.06975	0.08805	0.10582
	2.5	441473	3710.79	3235.38	0.12029	0.09983	0.10464
	3	1.45796e+06	3776.83	3297.58	0.43624	0.10218	0.1075
	3.5	2.73185e+06	4061.64	3460.52	0.83221	0.11233	0.115
	4	3221020	28979.5	22690.6	0.98426	1	1
	6	3.27167e+06	18123.1	13775.2	1	0.61325	0.5897

## Sheet: Figure 1c
Figure 1c	2 % uranyl acetate staining, magnification x50K

## Sheet: Figure 2a
Figure 2a	for better visualization of the monomer peak the graph monitored only the region grom 1 to 3 S
	Sedimentation coefficient	c(S)
	S	0 h	0.25 h	0.5 h	0.75 h	1 h	1.5 h	2 h
	0.5	2.29945e-16	0.20511	0.02762	1.67921e-05	8.69693e-08	9.89813e-05	0.01811
	0.66443	1.60069e-12	0.01992	0.01852	0.000230166	5.40655e-05	0.01544	0.04916
	0.82886	2.53316e-09	0.000752418	0.0011	0.000153602	0.000324392	0.01164	0.00234
	0.99329	9.02337e-06	0.0021	0.00183	0.00118	0.00366	0.01936	0.00185
	1.15772	0.00563	0.02978	0.01723	0.02068	0.03571	0.0491	0.00631
	1.32215	0.23238	0.28969	0.17907	0.2149	0.19086	0.12454	0.01962
	1.48658	0.89399	0.79998	0.70181	0.6767	0.47524	0.2233	0.02284
	1.65101	0.80372	0.71877	0.82163	0.73843	0.59172	0.23548	0.00937
	1.81544	0.41823	0.46203	0.44058	0.43191	0.42509	0.14544	0.00211
	1.97987	0.25426	0.31944	0.2159	0.21674	0.2137	0.06091	0.000411027
	2.1443	0.21245	0.26812	0.15052	0.13251	0.0899	0.02151	8.97637e-05
	2.30872	0.17814	0.19114	0.13908	0.10064	0.03687	0.00781	2.22636e-05
	2.47315	0.14574	0.08035	0.10413	0.07974	0.01673	0.00334	5.65168e-06
	2.63758	0.07297	0.0185	0.04836	0.04953	0.00892	0.00177	1.29916e-06
	2.80201	0.02283	0.00259	0.00952	0.02259	0.00576	0.00118	2.44023e-07
	2.96644	0.00501	0.000356886	0.000777247	0.00688	0.00441	0.000941814	3.56964e-08
	3.13087	0.00105	6.95097e-05	3.59982e-05	0.00163	0.00384	0.00086124	4.05282e-09
	3.2953	0.000281917	0.02783	1.58053e-06	0.000361245	0.00357	0.000867852	3.78489e-10
	3.45973	0.000116689	2.47812e-05	1.10106e-07	9.3981e-05	0.00339	0.000923448	3.10268e-11
	3.62416	8.70487e-05	4.14943e-05	1.91179e-08	3.49778e-05	0.00317	0.00102	2.40354e-12
	3.78859	0.00010727	0.000110452	9.23216e-09	2.05268e-05	0.00292	0.00114	1.90559e-13
	3.95302	0.000200201	0.000347337	1.30971e-08	2.00382e-05	0.00266	0.00128	1.686e-11
	4.11745	0.000473956	0.0011	4.46556e-08	3.03028e-05	0.00249	0.00143	3.33325e-14
	4.28188	0.00119	0.00293	2.98221e-07	6.41172e-05	0.00244	0.00159	1.0027e-15
	4.44631	0.0028	0.00616	2.67445e-06	0.000165652	0.00259	0.00176	1.94226e-14
	4.61074	0.00556	0.00998	2.52612e-05	0.000466687	0.00297	0.00191	2.70773e-17
	4.77517	0.00892	0.0126	0.00020178	0.00127	0.00364	0.00206	2.15106e-14
	4.9396	0.01149	0.01332	0.00115	0.00306	0.00468	0.00218	1.33219e-14
	5.10403	0.01183	0.01266	0.00442	0.00636	0.00608	0.00228	3.72555e-14
	5.26846	0.0104	0.01102	0.01105	0.01081	0.00782	0.00236	1.01607e-19
	5.43289	0.00803	0.00962	0.01892	0.01529	0.00967	0.00241	5.05085e-20
	5.59732	0.00585	0.00827	0.02372	0.0184	0.0113	0.00243	5.05085e-20
	5.76174	0.0041	0.00761	0.02288	0.01931	0.01231	0.00241	1.1168e-14
	5.92617	0.00292	0.00725	0.01882	0.01831	0.0126	0.00235	5.54052e-15
	6.0906	0.0021	0.00732	0.01427	0.01623	0.01221	0.00226	3.46044e-14
	6.25503	0.00157	0.00739	0.01044	0.01369	0.01125	0.00214	2.28597e-14
	6.41946	0.00126	0.00777	0.00794	0.01147	0.01003	0.00198	1.61794e-14
	6.58389	0.00106	0.00812	0.00636	0.0096	0.00872	0.00181	1.2397e-14
	6.74832	0.000935662	0.00821	0.00553	0.00816	0.00756	0.00163	1.03222e-14
	6.91275	0.000866575	0.00805	0.00506	0.0071	0.00657	0.00146	9.27242e-15
	7.07718	0.000835027	0.00757	0.00494	0.0063	0.00575	0.0013	8.98497e-15
	7.24161	0.000836742	0.00698	0.00506	0.00574	0.00513	0.00116	9.26858e-15
	7.40604	0.000859874	0.00615	0.00537	0.00541	0.00466	0.00104	1.01028e-14
	7.57047	0.000895902	0.00548	0.00572	0.00515	0.00431	0.00092605	1.1574e-14
	7.7349	0.000934112	0.00471	0.00603	0.00499	0.00405	0.000834523	1.37919e-14
	7.89933	0.000980873	0.00414	0.00622	0.00492	0.00387	0.000757989	1.70127e-14
	8.06376	0.00102	0.00365	0.00626	0.00489	0.00372	0.000691942	2.15086e-14
	8.22819	0.00106	0.00335	0.00615	0.00495	0.00362	0.00063599	2.76342e-14
	8.39262	0.00107	0.00314	0.00597	0.00497	0.00354	0.000586987	3.58162e-14
	8.55705	0.00108	0.00299	0.00556	0.00508	0.00347	0.000544347	4.6418e-14
	8.72148	0.00106	0.00296	0.00516	0.00515	0.00341	0.000506227	6.16441e-15
	8.88591	0.00103	0.00302	0.00478	0.00524	0.00335	0.000471404	8.59369e-15
	9.05034	0.000970038	0.00311	0.00446	0.00532	0.00329	0.000440357	1.1722e-14
	9.21477	0.000907127	0.00328	0.00422	0.00539	0.00323	0.000411121	1.56682e-14
	9.37919	0.000833856	0.00349	0.00402	0.00543	0.00317	0.000384674	2.04985e-14
	9.54362	0.000752754	0.00369	0.00392	0.00544	0.00312	0.000360899	2.63674e-14
	9.70805	0.000674001	0.00394	0.00378	0.00538	0.00306	0.0003388	3.33429e-14
	9.87248	0.000594522	0.00419	0.00388	0.00533	0.00303	0.000320391	4.1663e-14
	10.0369	0.000521169	0.00436	0.00392	0.00528	0.00299	0.000303703	8.79098e-19
	10.2013	0.000451649	0.00449	0.0041	0.0052	0.00297	0.000290194	7.19914e-16
	10.3658	0.000391223	0.00454	0.00431	0.00509	0.00297	0.000279966	1.77241e-15
	10.5302	0.000335105	0.00452	0.00455	0.00499	0.00296	0.000272273	3.24292e-15
	10.6946	0.000288058	0.0044	0.00485	0.00489	0.00297	0.000267052	5.2137e-15
	10.8591	0.000243619	0.00422	0.00509	0.00479	0.00299	0.000265245	7.77336e-15
	11.0235	0.000207707	0.00401	0.00538	0.00471	0.00301	0.00026571	1.09451e-14
	11.1879	0.000174814	0.00373	0.00561	0.00464	0.00304	0.000268782	1.47286e-14
	11.3523	0.000147904	0.00341	0.00579	0.00458	0.00308	0.000274265	1.9048e-14
	11.5168	0.000124242	0.00315	0.00589	0.00457	0.00312	0.000281403	2.37627e-14
	11.6812	0.000104427	0.00285	0.0059	0.00458	0.00316	0.000290449	2.86705e-14
	11.8456	8.74352e-05	0.00261	0.00581	0.0046	0.0032	0.000299874	3.35307e-14
	12.0101	7.31015e-05	0.00239	0.00565	0.00466	0.00325	0.000309831	3.81802e-14
	12.1745	6.11278e-05	0.00222	0.00539	0.00473	0.00331	0.000319056	4.24465e-14
	12.3389	5.07441e-05	0.00206	0.00511	0.00481	0.00336	0.000327595	4.63622e-14
	12.5034	4.25105e-05	0.00197	0.00476	0.00492	0.00343	0.000333826	4.98741e-14
	12.6678	3.57333e-05	0.00194	0.00446	0.00505	0.00349	0.000336994	1.33669e-16
	12.8322	3.00663e-05	0.00196	0.00417	0.00518	0.00356	0.000337771	1.97494e-16
	12.9966	2.56346e-05	0.00205	0.00391	0.00529	0.00362	0.000335053	4.24012e-16
	13.1611	2.19847e-05	0.00221	0.00374	0.00538	0.00368	0.000328619	6.9938e-16
	13.3255	1.90958e-05	0.00247	0.00362	0.00547	0.00373	0.000319899	1.0411e-15
	13.4899	1.68329e-05	0.00284	0.00358	0.00552	0.00378	0.000307963	1.48355e-15
	13.6544	1.50147e-05	0.00333	0.00361	0.00557	0.0038	0.000294383	2.05655e-15
	13.8188	1.36225e-05	0.00408	0.00376	0.00558	0.00382	0.000279451	2.79112e-15
	13.9832	1.25639e-05	0.00488	0.00399	0.0056	0.00382	0.000264009	3.71919e-15
	14.1477	1.17175e-05	0.00589	0.00438	0.00557	0.00381	0.00024846	4.87993e-15
	14.3121	1.10318e-05	0.00693	0.00488	0.00554	0.00379	0.000233382	6.33325e-15
	14.4765	1.05366e-05	0.00777	0.00545	0.00554	0.00377	0.000219236	8.07782e-15
	14.6409	1.01278e-05	0.00823	0.0062	0.00556	0.00374	0.000206196	1.02147e-14
	14.8054	9.77286e-06	0.00796	0.00702	0.00558	0.00372	0.000194278	1.27689e-14
	14.9698	9.43973e-06	0.00693	0.00791	0.00565	0.00372	0.000183841	1.58197e-14
	15.1342	9.14842e-06	0.00529	0.00874	0.00574	0.00372	0.000174855	1.94759e-14
	15.2987	8.81231e-06	0.00352	0.00939	0.00585	0.00374	0.000166881	2.37924e-14
	15.4631	8.47983e-06	0.002	0.00975	0.00602	0.00378	0.000160497	2.89082e-14
	15.6275	8.10466e-06	0.000977274	0.00969	0.00621	0.00384	0.000154855	3.496e-11
	15.7919	7.70894e-06	0.000403761	0.00918	0.00642	0.00391	0.000150537	4.20806e-14
	15.9564	7.23928e-06	0.000142554	0.00827	0.00664	0.00399	0.000146984	5.03902e-14
	16.1208	6.80959e-06	4.25707e-05	0.00715	0.00683	0.00408	0.000144046	1.3452e-14
	16.2852	6.28585e-06	1.09567e-05	0.00587	0.007	0.00417	0.000141912	1.75475e-14
	16.4497	5.83744e-06	2.47485e-06	0.0046	0.00711	0.00425	0.000139848	2.28094e-14
	16.6141	5.36746e-06	4.97549e-07	0.00349	0.00713	0.00431	0.000138431	2.95422e-14
	16.7785	4.93206e-06	9.1375e-08	0.00258	0.00708	0.00435	0.00013686	3.80606e-14
	16.943	4.52341e-06	1.52395e-08	0.00188	0.00692	0.00434	0.000135486	4.88101e-14
	17.1074	4.17174e-06	2.39051e-09	0.00136	0.00662	0.00431	0.0001339	1.494e-12
	17.2718	3.84628e-06	3.59338e-10	0.000993022	0.00623	0.00421	0.000132057	1.20425e-14
	17.4362	3.55994e-06	5.22635e-11	0.000735998	0.00578	0.00409	0.000129921	1.55334e-14
	17.6007	3.33757e-06	7.48236e-12	0.000557234	0.00528	0.00392	0.000127297	2.00754e-14
	17.7651	3.13287e-06	1.0673e-12	0.000435818	0.00475	0.00373	0.000124308	2.60169e-14
	17.9295	2.97622e-06	1.52752e-13	0.000356331	0.00422	0.0035	0.000120814	3.39221e-14
	18.094	2.84981e-06	3.49628e-14	0.000303899	0.00372	0.00327	0.000117017	4.46775e-14
	18.2584	2.7635e-06	7.73901e-15	0.000269313	0.00327	0.00302	0.000112605	5.94815e-14
	18.4228	2.68672e-06	1.10206e-15	0.000249255	0.00287	0.00278	0.000108122	8.03205e-14
	18.5872	2.64369e-06	1.1763e-14	0.000240498	0.00253	0.00253	0.000103439	1.10152e-13
	18.7517	2.63505e-06	2.08064e-14	0.000243261	0.00224	0.00231	9.85707e-05	1.53314e-13
	18.9161	2.62645e-06	6.73015e-17	0.000252322	0.002	0.00209	9.3694e-05	2.1644e-13
	19.0805	2.64562e-06	3.20501e-14	0.000269879	0.00181	0.0019	8.90434e-05	3.09774e-13
	19.245	2.68408e-06	5.1895e-18	0.000294819	0.00165	0.00172	8.45924e-05	4.47617e-13
	19.4094	2.73633e-06	5.39954e-14	0.000329335	0.00153	0.00155	8.04136e-05	6.52971e-13
	19.5738	2.80459e-06	6.73794e-15	0.000365399	0.00144	0.00141	7.65954e-05	9.54219e-13
	19.7383	2.89896e-06	8.23613e-20	0.00040878	0.00136	0.00127	7.32175e-05	1.39312e-12
	19.9027	3.01191e-06	1.52897e-14	0.00045635	0.0013	0.00115	7.02537e-05	2.02588e-12
	20.0671	3.13412e-06	6.08163e-20	0.000494091	0.00125	0.00104	6.77948e-05	2.92051e-12
	20.2315	3.29442e-06	5.34267e-14	0.000526078	0.0012	0.000942702	6.57909e-05	4.15079e-12
	20.396	3.48682e-06	1.11897e-14	0.000544174	0.00115	0.000856431	6.41991e-05	5.81797e-12
	20.5604	3.70381e-06	6.08163e-20	0.000541639	0.00109	0.000779411	6.31256e-05	8.01003e-12
	20.7248	3.96159e-06	6.03875e-14	0.000517114	0.00103	0.000709825	6.23982e-05	1.08364e-11
	20.8893	4.27519e-06	1.86675e-14	0.00046338	0.000960442	0.000649474	6.21063e-05	1.43992e-11
	21.0537	4.61236e-06	3.94673e-15	0.000397124	0.000879913	0.000596034	6.20967e-05	1.88483e-11
	21.2181	5.01937e-06	6.08163e-20	0.000319264	0.000791339	0.00054971	6.24572e-05	2.43119e-11
	21.3826	5.5035e-06	3.19728e-14	0.000242194	0.000698947	0.00050997	6.30072e-05	3.09438e-11
	21.547	6.03282e-06	1.01607e-14	0.000172524	0.000603265	0.00047649	6.37245e-05	3.91061e-11
	21.7114	6.63136e-06	2.23496e-15	0.00011595	0.000510259	0.000449225	6.46556e-05	4.90206e-11
	21.8758	7.28602e-06	6.08163e-20	7.31352e-05	0.000422002	0.000426996	6.5559e-05	6.12387e-11
	22.0403	8.0244e-06	2.83577e-14	4.3331e-05	0.000340942	0.000411739	6.65149e-05	7.63277e-11
	22.2047	8.82027e-06	9.67992e-15	2.45224e-05	0.000270914	0.000401586	6.74261e-05	9.50396e-11
	22.3691	9.63707e-06	2.32687e-15	1.32447e-05	0.000211859	0.000397714	6.81136e-05	1.18416e-10
	22.5336	1.05374e-05	6.08163e-20	6.89532e-06	0.000162564	0.000400064	6.87311e-05	1.47457e-10
	22.698	1.1451e-05	4.60833e-14	3.43981e-06	0.000122856	0.000410636	6.90237e-05	1.83741e-10
	22.8624	1.23082e-05	1.84322e-14	1.66628e-06	9.16938e-05	0.000429198	6.91183e-05	2.28784e-10
	23.0268	1.31997e-05	5.96739e-15	7.92752e-07	6.73612e-05	0.0004585	6.89062e-05	2.84512e-10
	23.1913	1.41025e-05	1.26428e-15	3.71197e-07	4.90146e-05	0.00050121	6.8426e-05	3.5279e-10
	23.3557	1.49381e-05	6.08163e-20	1.7283e-07	3.52763e-05	0.000560848	6.77023e-05	4.35526e-10
	23.5201	1.57179e-05	4.10021e-14	7.93874e-08	2.52327e-05	0.000643139	6.66863e-05	5.34816e-10
	23.6846	1.65412e-05	1.26011e-14	3.63025e-08	1.78096e-05	0.000756352	6.54861e-05	6.51924e-10
	23.849	1.73083e-05	2.20923e-15	1.66763e-08	1.24562e-05	0.000913514	6.41507e-05	7.87712e-10
	24.0134	1.80842e-05	6.08163e-20	7.66399e-09	8.61699e-06	0.00113	6.26856e-05	9.4277e-10
	24.1779	1.89941e-05	2.43967e-16	3.52602e-09	5.91116e-06	0.00144	6.1064e-05	1.11435e-09
	24.3423	1.99419e-05	1.59121e-14	1.6364e-09	4.02033e-06	0.00187	5.94798e-05	1.30312e-09
	24.5067	2.10789e-05	6.08163e-20	7.5812e-10	2.69731e-06	0.00249	5.79184e-05	1.50196e-09
	24.6711	2.25309e-05	3.71203e-15	3.4949e-10	1.79707e-06	0.00341	5.63122e-05	1.70922e-09
	24.8356	2.42709e-05	6.08163e-20	1.61666e-10	1.18301e-06	0.00476	5.48107e-05	1.91494e-09
	25	5.28816e-05	1.21633e-19	1.49152e-10	1.53903e-06	0.0136	0.000106801	4.2314e-09

## Sheet: Figure 2b
Figure 2b	for better visualization of the oligmer peaks the graph monitored only the region grom 4 to 25 S and was scaled accordingly
	Sedimentation coefficient	c(S)
	S	0 h	0.25 h	0.5 h	0.75 h	1 h	1.5 h	2 h
	0.5	2.29945e-16	0.20511	0.02762	1.67921e-05	8.69693e-08	9.89813e-05	0.01811
	0.66443	1.60069e-12	0.01992	0.01852	0.000230166	5.40655e-05	0.01544	0.04916
	0.82886	2.53316e-09	0.000752418	0.0011	0.000153602	0.000324392	0.01164	0.00234
	0.99329	9.02337e-06	0.0021	0.00183	0.00118	0.00366	0.01936	0.00185
	1.15772	0.00563	0.02978	0.01723	0.02068	0.03571	0.0491	0.00631
	1.32215	0.23238	0.28969	0.17907	0.2149	0.19086	0.12454	0.01962
	1.48658	0.89399	0.79998	0.70181	0.6767	0.47524	0.2233	0.02284
	1.65101	0.80372	0.71877	0.82163	0.73843	0.59172	0.23548	0.00937
	1.81544	0.41823	0.46203	0.44058	0.43191	0.42509	0.14544	0.00211
	1.97987	0.25426	0.31944	0.2159	0.21674	0.2137	0.06091	0.000411027
	2.1443	0.21245	0.26812	0.15052	0.13251	0.0899	0.02151	8.97637e-05
	2.30872	0.17814	0.19114	0.13908	0.10064	0.03687	0.00781	2.22636e-05
	2.47315	0.14574	0.08035	0.10413	0.07974	0.01673	0.00334	5.65168e-06
	2.63758	0.07297	0.0185	0.04836	0.04953	0.00892	0.00177	1.29916e-06
	2.80201	0.02283	0.00259	0.00952	0.02259	0.00576	0.00118	2.44023e-07
	2.96644	0.00501	0.000356886	0.000777247	0.00688	0.00441	0.000941814	3.56964e-08
	3.13087	0.00105	6.95097e-05	3.59982e-05	0.00163	0.00384	0.00086124	4.05282e-09
	3.2953	0.000281917	0.02783	1.58053e-06	0.000361245	0.00357	0.000867852	3.78489e-10
	3.45973	0.000116689	2.47812e-05	1.10106e-07	9.3981e-05	0.00339	0.000923448	3.10268e-11
	3.62416	8.70487e-05	4.14943e-05	1.91179e-08	3.49778e-05	0.00317	0.00102	2.40354e-12
	3.78859	0.00010727	0.000110452	9.23216e-09	2.05268e-05	0.00292	0.00114	1.90559e-13
	3.95302	0.000200201	0.000347337	1.30971e-08	2.00382e-05	0.00266	0.00128	1.686e-11
	4.11745	0.000473956	0.0011	4.46556e-08	3.03028e-05	0.00249	0.00143	3.33325e-14
	4.28188	0.00119	0.00293	2.98221e-07	6.41172e-05	0.00244	0.00159	1.0027e-15
	4.44631	0.0028	0.00616	2.67445e-06	0.000165652	0.00259	0.00176	1.94226e-14
	4.61074	0.00556	0.00998	2.52612e-05	0.000466687	0.00297	0.00191	2.70773e-17
	4.77517	0.00892	0.0126	0.00020178	0.00127	0.00364	0.00206	2.15106e-14
	4.9396	0.01149	0.01332	0.00115	0.00306	0.00468	0.00218	1.33219e-14
	5.10403	0.01183	0.01266	0.00442	0.00636	0.00608	0.00228	3.72555e-14
	5.26846	0.0104	0.01102	0.01105	0.01081	0.00782	0.00236	1.01607e-19
	5.43289	0.00803	0.00962	0.01892	0.01529	0.00967	0.00241	5.05085e-20
	5.59732	0.00585	0.00827	0.02372	0.0184	0.0113	0.00243	5.05085e-20
	5.76174	0.0041	0.00761	0.02288	0.01931	0.01231	0.00241	1.1168e-14
	5.92617	0.00292	0.00725	0.01882	0.01831	0.0126	0.00235	5.54052e-15
	6.0906	0.0021	0.00732	0.01427	0.01623	0.01221	0.00226	3.46044e-14
	6.25503	0.00157	0.00739	0.01044	0.01369	0.01125	0.00214	2.28597e-14
	6.41946	0.00126	0.00777	0.00794	0.01147	0.01003	0.00198	1.61794e-14
	6.58389	0.00106	0.00812	0.00636	0.0096	0.00872	0.00181	1.2397e-14
	6.74832	0.000935662	0.00821	0.00553	0.00816	0.00756	0.00163	1.03222e-14
	6.91275	0.000866575	0.00805	0.00506	0.0071	0.00657	0.00146	9.27242e-15
	7.07718	0.000835027	0.00757	0.00494	0.0063	0.00575	0.0013	8.98497e-15
	7.24161	0.000836742	0.00698	0.00506	0.00574	0.00513	0.00116	9.26858e-15
	7.40604	0.000859874	0.00615	0.00537	0.00541	0.00466	0.00104	1.01028e-14
	7.57047	0.000895902	0.00548	0.00572	0.00515	0.00431	0.00092605	1.1574e-14
	7.7349	0.000934112	0.00471	0.00603	0.00499	0.00405	0.000834523	1.37919e-14
	7.89933	0.000980873	0.00414	0.00622	0.00492	0.00387	0.000757989	1.70127e-14
	8.06376	0.00102	0.00365	0.00626	0.00489	0.00372	0.000691942	2.15086e-14
	8.22819	0.00106	0.00335	0.00615	0.00495	0.00362	0.00063599	2.76342e-14
	8.39262	0.00107	0.00314	0.00597	0.00497	0.00354	0.000586987	3.58162e-14
	8.55705	0.00108	0.00299	0.00556	0.00508	0.00347	0.000544347	4.6418e-14
	8.72148	0.00106	0.00296	0.00516	0.00515	0.00341	0.000506227	6.16441e-15
	8.88591	0.00103	0.00302	0.00478	0.00524	0.00335	0.000471404	8.59369e-15
	9.05034	0.000970038	0.00311	0.00446	0.00532	0.00329	0.000440357	1.1722e-14
	9.21477	0.000907127	0.00328	0.00422	0.00539	0.00323	0.000411121	1.56682e-14
	9.37919	0.000833856	0.00349	0.00402	0.00543	0.00317	0.000384674	2.04985e-14
	9.54362	0.000752754	0.00369	0.00392	0.00544	0.00312	0.000360899	2.63674e-14
	9.70805	0.000674001	0.00394	0.00378	0.00538	0.00306	0.0003388	3.33429e-14
	9.87248	0.000594522	0.00419	0.00388	0.00533	0.00303	0.000320391	4.1663e-14
	10.0369	0.000521169	0.00436	0.00392	0.00528	0.00299	0.000303703	8.79098e-19
	10.2013	0.000451649	0.00449	0.0041	0.0052	0.00297	0.000290194	7.19914e-16
	10.3658	0.000391223	0.00454	0.00431	0.00509	0.00297	0.000279966	1.77241e-15
	10.5302	0.000335105	0.00452	0.00455	0.00499	0.00296	0.000272273	3.24292e-15
	10.6946	0.000288058	0.0044	0.00485	0.00489	0.00297	0.000267052	5.2137e-15
	10.8591	0.000243619	0.00422	0.00509	0.00479	0.00299	0.000265245	7.77336e-15
	11.0235	0.000207707	0.00401	0.00538	0.00471	0.00301	0.00026571	1.09451e-14
	11.1879	0.000174814	0.00373	0.00561	0.00464	0.00304	0.000268782	1.47286e-14
	11.3523	0.000147904	0.00341	0.00579	0.00458	0.00308	0.000274265	1.9048e-14
	11.5168	0.000124242	0.00315	0.00589	0.00457	0.00312	0.000281403	2.37627e-14
	11.6812	0.000104427	0.00285	0.0059	0.00458	0.00316	0.000290449	2.86705e-14
	11.8456	8.74352e-05	0.00261	0.00581	0.0046	0.0032	0.000299874	3.35307e-14
	12.0101	7.31015e-05	0.00239	0.00565	0.00466	0.00325	0.000309831	3.81802e-14
	12.1745	6.11278e-05	0.00222	0.00539	0.00473	0.00331	0.000319056	4.24465e-14
	12.3389	5.07441e-05	0.00206	0.00511	0.00481	0.00336	0.000327595	4.63622e-14
	12.5034	4.25105e-05	0.00197	0.00476	0.00492	0.00343	0.000333826	4.98741e-14
	12.6678	3.57333e-05	0.00194	0.00446	0.00505	0.00349	0.000336994	1.33669e-16
	12.8322	3.00663e-05	0.00196	0.00417	0.00518	0.00356	0.000337771	1.97494e-16
	12.9966	2.56346e-05	0.00205	0.00391	0.00529	0.00362	0.000335053	4.24012e-16
	13.1611	2.19847e-05	0.00221	0.00374	0.00538	0.00368	0.000328619	6.9938e-16
	13.3255	1.90958e-05	0.00247	0.00362	0.00547	0.00373	0.000319899	1.0411e-15
	13.4899	1.68329e-05	0.00284	0.00358	0.00552	0.00378	0.000307963	1.48355e-15
	13.6544	1.50147e-05	0.00333	0.00361	0.00557	0.0038	0.000294383	2.05655e-15
	13.8188	1.36225e-05	0.00408	0.00376	0.00558	0.00382	0.000279451	2.79112e-15
	13.9832	1.25639e-05	0.00488	0.00399	0.0056	0.00382	0.000264009	3.71919e-15
	14.1477	1.17175e-05	0.00589	0.00438	0.00557	0.00381	0.00024846	4.87993e-15
	14.3121	1.10318e-05	0.00693	0.00488	0.00554	0.00379	0.000233382	6.33325e-15
	14.4765	1.05366e-05	0.00777	0.00545	0.00554	0.00377	0.000219236	8.07782e-15
	14.6409	1.01278e-05	0.00823	0.0062	0.00556	0.00374	0.000206196	1.02147e-14
	14.8054	9.77286e-06	0.00796	0.00702	0.00558	0.00372	0.000194278	1.27689e-14
	14.9698	9.43973e-06	0.00693	0.00791	0.00565	0.00372	0.000183841	1.58197e-14
	15.1342	9.14842e-06	0.00529	0.00874	0.00574	0.00372	0.000174855	1.94759e-14
	15.2987	8.81231e-06	0.00352	0.00939	0.00585	0.00374	0.000166881	2.37924e-14
	15.4631	8.47983e-06	0.002	0.00975	0.00602	0.00378	0.000160497	2.89082e-14
	15.6275	8.10466e-06	0.000977274	0.00969	0.00621	0.00384	0.000154855	3.496e-11
	15.7919	7.70894e-06	0.000403761	0.00918	0.00642	0.00391	0.000150537	4.20806e-14
	15.9564	7.23928e-06	0.000142554	0.00827	0.00664	0.00399	0.000146984	5.03902e-14
	16.1208	6.80959e-06	4.25707e-05	0.00715	0.00683	0.00408	0.000144046	1.3452e-14
	16.2852	6.28585e-06	1.09567e-05	0.00587	0.007	0.00417	0.000141912	1.75475e-14
	16.4497	5.83744e-06	2.47485e-06	0.0046	0.00711	0.00425	0.000139848	2.28094e-14
	16.6141	5.36746e-06	4.97549e-07	0.00349	0.00713	0.00431	0.000138431	2.95422e-14
	16.7785	4.93206e-06	9.1375e-08	0.00258	0.00708	0.00435	0.00013686	3.80606e-14
	16.943	4.52341e-06	1.52395e-08	0.00188	0.00692	0.00434	0.000135486	4.88101e-14
	17.1074	4.17174e-06	2.39051e-09	0.00136	0.00662	0.00431	0.0001339	1.494e-12
	17.2718	3.84628e-06	3.59338e-10	0.000993022	0.00623	0.00421	0.000132057	1.20425e-14
	17.4362	3.55994e-06	5.22635e-11	0.000735998	0.00578	0.00409	0.000129921	1.55334e-14
	17.6007	3.33757e-06	7.48236e-12	0.000557234	0.00528	0.00392	0.000127297	2.00754e-14
	17.7651	3.13287e-06	1.0673e-12	0.000435818	0.00475	0.00373	0.000124308	2.60169e-14
	17.9295	2.97622e-06	1.52752e-13	0.000356331	0.00422	0.0035	0.000120814	3.39221e-14
	18.094	2.84981e-06	3.49628e-14	0.000303899	0.00372	0.00327	0.000117017	4.46775e-14
	18.2584	2.7635e-06	7.73901e-15	0.000269313	0.00327	0.00302	0.000112605	5.94815e-14
	18.4228	2.68672e-06	1.10206e-15	0.000249255	0.00287	0.00278	0.000108122	8.03205e-14
	18.5872	2.64369e-06	1.1763e-14	0.000240498	0.00253	0.00253	0.000103439	1.10152e-13
	18.7517	2.63505e-06	2.08064e-14	0.000243261	0.00224	0.00231	9.85707e-05	1.53314e-13
	18.9161	2.62645e-06	6.73015e-17	0.000252322	0.002	0.00209	9.3694e-05	2.1644e-13
	19.0805	2.64562e-06	3.20501e-14	0.000269879	0.00181	0.0019	8.90434e-05	3.09774e-13
	19.245	2.68408e-06	5.1895e-18	0.000294819	0.00165	0.00172	8.45924e-05	4.47617e-13
	19.4094	2.73633e-06	5.39954e-14	0.000329335	0.00153	0.00155	8.04136e-05	6.52971e-13
	19.5738	2.80459e-06	6.73794e-15	0.000365399	0.00144	0.00141	7.65954e-05	9.54219e-13
	19.7383	2.89896e-06	8.23613e-20	0.00040878	0.00136	0.00127	7.32175e-05	1.39312e-12
	19.9027	3.01191e-06	1.52897e-14	0.00045635	0.0013	0.00115	7.02537e-05	2.02588e-12
	20.0671	3.13412e-06	6.08163e-20	0.000494091	0.00125	0.00104	6.77948e-05	2.92051e-12
	20.2315	3.29442e-06	5.34267e-14	0.000526078	0.0012	0.000942702	6.57909e-05	4.15079e-12
	20.396	3.48682e-06	1.11897e-14	0.000544174	0.00115	0.000856431	6.41991e-05	5.81797e-12
	20.5604	3.70381e-06	6.08163e-20	0.000541639	0.00109	0.000779411	6.31256e-05	8.01003e-12
	20.7248	3.96159e-06	6.03875e-14	0.000517114	0.00103	0.000709825	6.23982e-05	1.08364e-11
	20.8893	4.27519e-06	1.86675e-14	0.00046338	0.000960442	0.000649474	6.21063e-05	1.43992e-11
	21.0537	4.61236e-06	3.94673e-15	0.000397124	0.000879913	0.000596034	6.20967e-05	1.88483e-11
	21.2181	5.01937e-06	6.08163e-20	0.000319264	0.000791339	0.00054971	6.24572e-05	2.43119e-11
	21.3826	5.5035e-06	3.19728e-14	0.000242194	0.000698947	0.00050997	6.30072e-05	3.09438e-11
	21.547	6.03282e-06	1.01607e-14	0.000172524	0.000603265	0.00047649	6.37245e-05	3.91061e-11
	21.7114	6.63136e-06	2.23496e-15	0.00011595	0.000510259	0.000449225	6.46556e-05	4.90206e-11
	21.8758	7.28602e-06	6.08163e-20	7.31352e-05	0.000422002	0.000426996	6.5559e-05	6.12387e-11
	22.0403	8.0244e-06	2.83577e-14	4.3331e-05	0.000340942	0.000411739	6.65149e-05	7.63277e-11
	22.2047	8.82027e-06	9.67992e-15	2.45224e-05	0.000270914	0.000401586	6.74261e-05	9.50396e-11
	22.3691	9.63707e-06	2.32687e-15	1.32447e-05	0.000211859	0.000397714	6.81136e-05	1.18416e-10
	22.5336	1.05374e-05	6.08163e-20	6.89532e-06	0.000162564	0.000400064	6.87311e-05	1.47457e-10
	22.698	1.1451e-05	4.60833e-14	3.43981e-06	0.000122856	0.000410636	6.90237e-05	1.83741e-10
	22.8624	1.23082e-05	1.84322e-14	1.66628e-06	9.16938e-05	0.000429198	6.91183e-05	2.28784e-10
	23.0268	1.31997e-05	5.96739e-15	7.92752e-07	6.73612e-05	0.0004585	6.89062e-05	2.84512e-10
	23.1913	1.41025e-05	1.26428e-15	3.71197e-07	4.90146e-05	0.00050121	6.8426e-05	3.5279e-10
	23.3557	1.49381e-05	6.08163e-20	1.7283e-07	3.52763e-05	0.000560848	6.77023e-05	4.35526e-10
	23.5201	1.57179e-05	4.10021e-14	7.93874e-08	2.52327e-05	0.000643139	6.66863e-05	5.34816e-10
	23.6846	1.65412e-05	1.26011e-14	3.63025e-08	1.78096e-05	0.000756352	6.54861e-05	6.51924e-10
	23.849	1.73083e-05	2.20923e-15	1.66763e-08	1.24562e-05	0.000913514	6.41507e-05	7.87712e-10
	24.0134	1.80842e-05	6.08163e-20	7.66399e-09	8.61699e-06	0.00113	6.26856e-05	9.4277e-10
	24.1779	1.89941e-05	2.43967e-16	3.52602e-09	5.91116e-06	0.00144	6.1064e-05	1.11435e-09
	24.3423	1.99419e-05	1.59121e-14	1.6364e-09	4.02033e-06	0.00187	5.94798e-05	1.30312e-09
	24.5067	2.10789e-05	6.08163e-20	7.5812e-10	2.69731e-06	0.00249	5.79184e-05	1.50196e-09
	24.6711	2.25309e-05	3.71203e-15	3.4949e-10	1.79707e-06	0.00341	5.63122e-05	1.70922e-09
	24.8356	2.42709e-05	6.08163e-20	1.61666e-10	1.18301e-06	0.00476	5.48107e-05	1.91494e-09
	25	5.28816e-05	1.21633e-19	1.49152e-10	1.53903e-06	0.0136	0.000106801	4.2314e-09

## Sheet: Figure 2c
Figure 2c	The monomer and dimer fractions were calculated by the area of the respective peak and normalized
VL Monomers	time [h]	peak intensity	normalized peak intensity
	0	0.53374	1
	0.25	0.52326	0.98036
	0.5	0.4655	0.87215
	0.75	0.44308	0.83014
	1	0.34781	0.65165
	1.5	0.15133	0.28353
	2	0.01248	0.02338
	3	0	0
VL Oligomers	time [h]	peak intensity	normalized peak intensity
	0	0.01673	0.18055
	0.25	0.05956	0.64278
	0.5	0.08029	0.8665
	0.75	0.09266	1
	1	0.06854	0.73969
	1.5	0.01115	0.12033
	2	3.2319e-11	3.48791e-10
	3	0	0
ThT Fluorescence					normalized
	time [h]	Replicate 1	Replicate 2	Replicate 3	Replicate 1	Replicate 2	Replicate 3
	0	54483.3	908.48	961.683	0	0	0
	0.5	201043	2527.86	2666.08	0.04556	0.05769	0.07844
	1	241143	3238.75	3035.68	0.05802	0.08301	0.09545
	2	278877	3380.17	3261.06	0.06975	0.08805	0.10582
	2.5	441473	3710.79	3235.38	0.12029	0.09983	0.10464
	3	1.45796e+06	3776.83	3297.58	0.43624	0.10218	0.1075
	3.5	2.73185e+06	4061.64	3460.52	0.83221	0.11233	0.115
	4	3221020	28979.5	22690.6	0.98426	1	1
	6	3.27167e+06	18123.1	13775.2	1	0.61325	0.5897

## Sheet: Figure 2d
Figure 2d	uncropped EM pictures, 2 % Uranyl acetate staining on carbon film coated a copper grid
0h
0.25h
0.5h
0.75h
1h
1.5h

## Sheet: Figure 3a
Figure 3a
	wavelength [nm]	θMRW [deg cm^2 dmol^-1]
		0.00 h	0.50 h	1.00 h	1.50 h	1.75 h	1.90 h	2.00 h	3.00 h	4.00 h
	197	56687.4	17683.6	17222.3	12968.6	5652.63	3890.19	-288.843	85.0405	10.5217
	198	21309.9	10478.3	11144.3	8361.01	3989.17	3356.43	1225.9	1209.74	1036.46
	199	10823.1	7333.69	7609.94	6273.75	3910.8	3180.12	1692.07	1676.76	1414.97
	200	8027.2	6175.54	5786.77	5579.93	3485.74	3190.77	2114.73	2008.11	1565.82
	201	6149.17	5182.45	4892.45	4563.02	3184.14	2984.37	2285.99	2059.99	1642.12
	202	4917.96	4118.99	3900.64	3905.96	2933.65	2838.4	2353.56	2243.5	1659.82
	203	3423.61	3146.06	2884.26	2898.98	2438.44	2457.58	2351.54	2128.16	1631.19
	204	2389.89	2006.45	1810.94	2151.11	2015.98	2138.66	2292.55	2158.79	1653.55
	205	1417.29	1105.41	879.071	1286.62	1516.76	1783.26	2159.83	2044.55	1492.08
	206	432.666	188.686	-40.3571	393.124	1030.96	1315.32	1844.62	1769.09	1273.98
	207	-349.196	-660.429	-810.417	-394.608	371.802	809.006	1505.86	1444.42	994.286
	208	-874.839	-1189.64	-1348.39	-920.625	-32.5312	387.38	1214.69	1212.68	752.333
	209	-1357.74	-1711.38	-1866.1	-1450.67	-650.756	-100.929	792.399	720.851	413.596
	210	-1642.71	-2007.5	-2145.81	-1733.61	-993.631	-481.269	440.821	384.832	72.8321
	211	-1950.45	-2372.15	-2518.43	-2125.63	-1545.52	-1045.95	-39.1415	-51.9669	-390.443
	212	-2233.86	-2672.29	-2764.53	-2509.71	-2092.78	-1635.12	-567.693	-654.685	-920.786
	213	-2347.64	-2823.9	-2965.27	-2681.64	-2518.89	-2052.11	-1002.23	-1088.29	-1278.95
	214	-2451.24	-3000.99	-3106.98	-2890.64	-2941.73	-2472.07	-1433.88	-1542.65	-1705.3
	215	-2528.86	-3039.27	-3135.33	-2948.6	-3309.57	-2828.74	-1812.9	-1921.95	-2101.3
	216	-2468.11	-3019.22	-3145.88	-3063.77	-3633.24	-3238.43	-2271.73	-2410.05	-2515.62
	217	-2673.43	-3170.8	-3315.04	-3251.3	-4156.81	-3744.93	-2821.38	-2986.77	-3073.8
	218	-2450.89	-3005.35	-3134.2	-3089.68	-4269.29	-3903.55	-3108.71	-3269.57	-3305.63
	219	-2169.19	-2728.33	-2863.21	-2866.65	-4341.88	-3985.35	-3261.43	-3437.95	-3482.39
	220	-2039.41	-2615.73	-2700.84	-2777.78	-4443.45	-4208.06	-3574.14	-3745.78	-3764.51
	221	-1868.29	-2374.59	-2505.95	-2596.73	-4468.64	-4262.29	-3752.26	-3929.24	-3940.38
	222	-1533.49	-2015.86	-2127.76	-2276.61	-4325.33	-4133.2	-3757.05	-3915.87	-3927.65
	223	-1418.42	-1877.12	-2058.55	-2191.37	-4334.68	-4205.76	-3900.21	-4069.51	-4026.28
	224	-1189.14	-1641.54	-1815.27	-1985.85	-4121.97	-4051.04	-3873.27	-4016.65	-3988.12
	225	-1163.45	-1539.62	-1673.72	-1863.64	-4078.7	-3981.64	-3865.95	-4004.9	-3998.35
	226	-1019.48	-1318.72	-1459.85	-1692.18	-3877.4	-3797.36	-3749.92	-3845.7	-3871.38
	227	-852.393	-1206.67	-1292.27	-1524.52	-3649.82	-3568.52	-3638.05	-3729.59	-3708.51
	228	-849.833	-1157.24	-1286.52	-1464.92	-3505.55	-3463.63	-3587.12	-3646.78	-3604.04
	229	-866.024	-1107.79	-1221.88	-1370.32	-3309.29	-3275.87	-3452.1	-3497.4	-3488.09
	230	-777.119	-981.179	-1132.55	-1267.03	-3092.28	-3016.21	-3287.4	-3277.11	-3255.88
	231	-715.345	-880.369	-993.292	-1097.46	-2846.62	-2806.19	-3092.36	-3071.03	-3067.21
	232	-681.036	-814.006	-945.845	-1030.2	-2653.46	-2624.68	-2976.04	-2923.79	-2946.99
	233	-405.311	-531.348	-667.107	-780.375	-2303.74	-2306.58	-2676.55	-2581.25	-2628.3
	234	-374.961	-499.485	-615.625	-702.786	-2194.4	-2177	-2546.73	-2445.72	-2482.02
	235	-361.177	-480.181	-601.018	-675.315	-2049.33	-2027.92	-2457.23	-2355.72	-2388.2
	236	-215.483	-291.47	-380.565	-499.664	-1779.9	-1803.28	-2193.36	-2090.78	-2129.41
	237	-283.319	-346.784	-444.682	-518.252	-1725.92	-1742.71	-2152.81	-2027.5	-2036.08
	238	-91.0619	-169.296	-277.765	-371.786	-1473.86	-1447.78	-1895.01	-1753.4	-1821.26
	239	-145.286	-228.194	-311.093	-392.729	-1411.66	-1407.03	-1813.88	-1646.9	-1733.21
	240	-74.1012	-157.403	-223.186	-311.62	-1247.38	-1214.74	-1651.35	-1456.29	-1539.12
	241	-116.287	-193.598	-296.137	-344	-1204.17	-1182.01	-1590.22	-1413.95	-1476.25
	242	-26.6758	-93.1232	-182.967	-249.613	-1010.25	-991.798	-1397.83	-1197.58	-1250.55
	243	-14.5414	-68.7881	-169.864	-206.921	-920.887	-859.911	-1259.83	-1096.69	-1155.1
	244	-1.03548	-37.6393	-157.204	-168.596	-853.476	-777.827	-1193.24	-988.345	-1040.01
	245	-7.03923	-43.1604	-137.137	-183.911	-779.786	-733.06	-1113.34	-920.994	-1011.93
	246	54.7606	31.7969	-66.1202	-94.6851	-635.036	-611.333	-998.024	-782.464	-887.339
	247	14.9339	-45.0375	-151.444	-164.74	-683.935	-633.321	-1020.71	-835.31	-891.5
	248	96.9452	48.0057	-46.4727	-72.622	-567.861	-504.973	-888.47	-664.357	-743.708
	249	107.56	61.0595	-21.6558	-46.3486	-509.699	-491.859	-857.732	-610.25	-700.22
	250	146.515	95.3286	-11.2199	-39.4075	-463.11	-401.882	-794.196	-555.392	-652.28
	251	169.971	123.371	13.2827	-13.9217	-436.942	-354.738	-736.369	-509.824	-604.75
	252	88.2101	55.5926	-43.6813	-48.8845	-442.248	-413.142	-773.857	-554.852	-637.673
	253	91.7173	43.8423	-41.8284	-93.3214	-459.084	-417.355	-791.506	-550.145	-649.506
	254	80.9446	6.70524	-92.3649	-80.7845	-461.041	-418.396	-785.869	-530.11	-625.024
	255	130.642	81.8613	-0.46405	-13.9917	-400.636	-346.007	-707.554	-459.674	-547.44
	256	201.761	115.217	41.1578	35.6324	-321.189	-299.153	-611.619	-408.114	-482.473
	257	98.8732	44.8117	-52.8366	-36.4843	-405.341	-358.751	-655.661	-451.004	-556.177
	258	171.471	117.859	11.0665	6.53173	-311.948	-293.248	-605.655	-380.948	-496.852
	259	179.561	127.758	35.7348	43.5317	-318.779	-273.077	-595.369	-352.482	-467.274
	260	167.462	96.1595	42.074	11.3567	-302.585	-271.849	-605.304	-379.81	-456.984

## Sheet: Figure 3b
Figure 3b
	time [min]	Helix [%]	Anitparallel beta sheet [%]	Parallel beta sheet [%]	Turn [%]	Others [%]
	0	4.9	42.1	0	10.7	42.3
	30	4.5	42	0	12	41.6
	90	3.3	41.6	1.4	11.2	42.5
	105	0	14.7	9.7	16.4	59.3
	115	0	18.8	7	17.2	57
	300	0.5	13.3	6.1	22.9	57.1

## Sheet: Figure 3c
Figure 3c
	norm. Absorbance	norm. Absorbance	norm. Absorbance	norm. Absorbance	Wavenumber
					cm\+(-1)
	0.00 h	1.00 h	2.00 h	4.00 h
	0.01304	0.02089	0.03297	0.11844	1750.35
	0.01084	0.01954	0.03093	0.11181	1749.38
	0.01154	0.01845	0.02917	0.10634	1748.42
	0.01199	0.01761	0.02777	0.10211	1747.45
	0.01195	0.01684	0.02652	0.09879	1746.49
	0.01196	0.01607	0.02538	0.09564	1745.53
	0.01254	0.01543	0.02443	0.0927	1744.56
	0.01333	0.01488	0.02345	0.08978	1743.6
	0.01286	0.01431	0.02224	0.08671	1742.63
	0.01228	0.0138	0.02116	0.08404	1741.67
	0.01386	0.01317	0.02028	0.08054	1740.7
	0.01468	0.01225	0.01911	0.07516	1739.74
	0.01248	0.01137	0.0176	0.07003	1738.77
	0.01066	0.01077	0.01621	0.06658	1737.81
	0.00976	0.01033	0.01519	0.06438	1736.85
	0.01087	0.00997	0.01475	0.06327	1735.88
	0.01501	0.00931	0.01447	0.06087	1734.92
	0.01615	0.00809	0.01341	0.05473	1733.95
	0.01075	0.0068	0.01141	0.04731	1732.99
	0.00639	0.00598	0.00944	0.04257	1732.02
	0.00764	0.00559	0.0083	0.04065	1731.06
	0.00977	0.00509	0.00748	0.03814	1730.1
	0.0089	0.00432	0.00634	0.03366	1729.13
	0.00725	0.00352	0.00494	0.02862	1728.17
	0.00646	0.00286	0.00362	0.02426	1727.2
	0.00598	0.00233	0.00259	0.02087	1726.24
	0.00551	0.00188	0.00191	0.0181	1725.27
	0.00505	0.00137	0.00137	0.01533	1724.31
	0.00418	0.00073441	0.000720512	0.01215	1723.34
	0.00278	0.00018969	0.000122697	0.00893	1722.38
	0.000479691	0.000656084	0.000898992	0.00701	1719.49
	0.00378	0.000948013	0.00132	0.00626	1718.52
	0.00477	0.00101	0.00143	0.00293	1717.56
	0.00112	0.00132	0.00162	0.000309878	1716.59
	0.000838145	0.00209	0.00233	0.000550874	1715.63
	0.00401	0.00312	0.00351	0.0019	1714.66
	0.005	0.00426	0.00478	0.00299	1713.7
	0.00569	0.00567	0.00634	0.00506	1712.74
	0.00838	0.00755	0.00847	0.00848	1711.77
	0.01199	0.00974	0.01091	0.01243	1710.81
	0.01501	0.01201	0.01346	0.01641	1709.84
	0.01735	0.01462	0.01641	0.02117	1708.88
	0.02079	0.01777	0.01987	0.02691	1707.91
	0.02551	0.0212	0.02355	0.03227	1706.95
	0.03008	0.02487	0.02757	0.03741	1705.99
	0.03512	0.02903	0.03211	0.04347	1705.02
	0.03991	0.03366	0.03696	0.05005	1704.06
	0.04294	0.03896	0.04243	0.0578	1703.09
	0.04932	0.04525	0.04947	0.06774	1702.13
	0.06259	0.05222	0.05782	0.07569	1701.16
	0.07288	0.05975	0.06638	0.07854	1700.2
	0.07483	0.06882	0.07561	0.08296	1699.23
	0.07931	0.0797	0.08653	0.09377	1698.27
	0.09512	0.09171	0.09903	0.10672	1697.31
	0.11522	0.10392	0.1117	0.11439	1696.34
	0.12621	0.11632	0.12393	0.11736	1695.38
	0.13231	0.12948	0.1363	0.12287	1694.41
	0.14482	0.1435	0.14947	0.1327	1693.45
	0.16052	0.15753	0.16291	0.14238	1692.48
	0.17393	0.17076	0.17576	0.1504	1691.52
	0.18602	0.18299	0.18773	0.15828	1690.56
	0.19737	0.19419	0.19878	0.16672	1689.59
	0.20745	0.20443	0.20898	0.17555	1688.63
	0.21514	0.214	0.21856	0.1851	1687.66
	0.22323	0.22335	0.22821	0.19641	1686.7
	0.23734	0.23261	0.2384	0.2079	1685.73
	0.25094	0.24132	0.24826	0.21585	1684.77
	0.25631	0.24983	0.25736	0.22334	1683.8
	0.26113	0.25893	0.26647	0.23535	1682.84
	0.2717	0.26879	0.27622	0.25073	1681.88
	0.28479	0.27932	0.28671	0.26631	1680.91
	0.29737	0.29041	0.29782	0.28125	1679.95
	0.30864	0.30186	0.3096	0.29665	1678.98
	0.31983	0.31373	0.32221	0.31357	1678.02
	0.33262	0.32624	0.33564	0.33186	1677.05
	0.34814	0.33925	0.34949	0.34923	1676.09
	0.36156	0.3524	0.36302	0.36403	1675.13
	0.37108	0.36587	0.37629	0.37939	1674.16
	0.38319	0.37992	0.3901	0.39756	1673.2
	0.39872	0.39442	0.40474	0.41595	1672.23
	0.41321	0.40916	0.41975	0.43269	1671.27
	0.42804	0.42404	0.43497	0.44795	1670.3
	0.44388	0.43901	0.45031	0.4615	1669.34
	0.45732	0.45406	0.46543	0.47406	1668.37
	0.47037	0.46916	0.48038	0.48707	1667.41
	0.48524	0.48432	0.49541	0.50014	1666.45
	0.50009	0.49963	0.5105	0.51269	1665.48
	0.51514	0.51494	0.52559	0.52476	1664.52
	0.53103	0.52972	0.54067	0.53543	1663.55
	0.54489	0.54393	0.55549	0.54467	1662.59
	0.55666	0.55819	0.56995	0.55493	1661.62
	0.56977	0.57274	0.58434	0.56726	1660.66
	0.58442	0.58727	0.5989	0.58043	1659.7
	0.59883	0.60162	0.61343	0.59364	1658.73
	0.61259	0.61587	0.62781	0.60696	1657.77
	0.62523	0.63003	0.6423	0.62105	1656.8
	0.63711	0.64407	0.65701	0.63642	1655.84
	0.65128	0.65802	0.67182	0.65206	1654.87
	0.67029	0.67174	0.68641	0.66443	1653.91
	0.68726	0.68549	0.70056	0.67221	1652.94
	0.69521	0.7003	0.7149	0.68192	1651.98
	0.70536	0.71657	0.73036	0.69802	1651.02
	0.72451	0.73405	0.74738	0.71652	1650.05
	0.74596	0.75243	0.76578	0.73259	1649.09
	0.76583	0.77186	0.78554	0.74657	1648.12
	0.78721	0.79275	0.80689	0.75986	1647.16
	0.81036	0.81516	0.82949	0.77165	1646.19
	0.83118	0.83884	0.85277	0.78287	1645.23
	0.85201	0.8634	0.87678	0.79596	1644.27
	0.87704	0.88841	0.9017	0.81071	1643.3
	0.9032	0.91313	0.92671	0.82554	1642.34
	0.92714	0.93656	0.95058	0.84082	1641.37
	0.94824	0.95762	0.97227	0.85766	1640.41
	0.96625	0.97523	0.99064	0.87571	1639.44
	0.98063	0.98842	1.00451	0.89382	1638.48
	0.99109	0.9965	1.01327	0.91178	1637.51
	0.99936	0.9987	1.01634	0.92801	1636.55
	1.00199	0.99441	1.0131	0.93985	1635.59
	0.99369	0.98439	1.00435	0.94977	1634.62
	0.98089	0.96991	0.99149	0.96118	1633.66
	0.96913	0.95124	0.97472	0.97228	1632.69
	0.95409	0.92853	0.95405	0.98106	1631.73
	0.93401	0.9026	0.93025	0.98831	1630.76
	0.91062	0.87407	0.90392	0.99426	1629.8
	0.88565	0.84336	0.87533	0.99795	1628.84
	0.85859	0.81106	0.84494	0.9993	1627.87
	0.82879	0.77811	0.81358	0.99941	1626.91
	0.79845	0.74536	0.78217	0.99849	1625.94
	0.76988	0.71304	0.75112	0.99443	1624.98
	0.74171	0.6809	0.72016	0.98446	1624.01
	0.71146	0.6494	0.68938	0.96926	1623.05
	0.68128	0.61972	0.65967	0.95223	1622.08
	0.65505	0.59233	0.63152	0.93395	1621.12
	0.63039	0.56665	0.60449	0.91249	1620.16
	0.60424	0.54217	0.57858	0.88826	1619.19
	0.58108	0.51915	0.55447	0.86265	1618.23
	0.56298	0.49787	0.53206	0.83452	1617.26
	0.54276	0.47886	0.51124	0.80606	1616.3
	0.52248	0.46284	0.49284	0.78309	1615.33
	0.5091	0.44914	0.47678	0.76442	1614.37
	0.49906	0.43638	0.46179	0.74489	1613.41
	0.48779	0.4239	0.44714	0.7242	1612.44
	0.47616	0.41144	0.43282	0.70438	1611.48
	0.46553	0.39892	0.41878	0.68603	1610.51
	0.45575	0.38649	0.40489	0.66922	1609.55
	0.4463	0.37449	0.39135	0.65431	1608.58
	0.43776	0.3633	0.37857	0.64148	1607.62
	0.43089	0.35319	0.36688	0.63122	1606.65
	0.42608	0.34445	0.35639	0.62401	1605.69
	0.42315	0.3371	0.34721	0.61911	1604.73
	0.42052	0.33046	0.33929	0.61527	1603.76
	0.41717	0.32423	0.33247	0.61228	1602.8
	0.4142	0.31899	0.32668	0.61072	1601.83
	0.41279	0.31534	0.322	0.61089	1600.87
	0.41308	0.31338	0.31871	0.61292	1599.9
	0.41452	0.31287	0.31702	0.6167	1598.94
	0.41632	0.3133	0.31659	0.62141	1597.98
	0.4184	0.31436	0.31692	0.62628	1597.01
	0.42109	0.31596	0.31792	0.63161	1596.05
	0.42462	0.31817	0.31985	0.63838	1595.08
	0.4288	0.32092	0.32263	0.64612	1594.12
	0.43331	0.32401	0.32597	0.65361	1593.15
	0.43792	0.32723	0.32965	0.66067	1592.19
	0.4421	0.33014	0.33309	0.66658	1591.22
	0.44521	0.33217	0.33553	0.66953	1590.26
	0.44701	0.3331	0.33668	0.66886	1589.3
	0.44757	0.33297	0.33647	0.66501	1588.33
	0.44716	0.3319	0.33492	0.65804	1587.37
	0.44567	0.33003	0.33244	0.64818	1586.4
	0.4428	0.32736	0.32949	0.63641	1585.44
	0.43895	0.32395	0.32613	0.62357	1584.47
	0.43492	0.32017	0.32227	0.60992	1583.51
	0.4308	0.31639	0.31823	0.59561	1582.55
	0.42639	0.31271	0.31426	0.58086	1581.58
	0.42184	0.30895	0.31031	0.56612	1580.62
	0.4167	0.30494	0.30641	0.55176	1579.65
	0.41014	0.30079	0.30281	0.53832	1578.69
	0.4053	0.29654	0.29946	0.52534	1577.72
	0.40368	0.2919	0.29564	0.50969	1576.76
	0.3979	0.28722	0.29139	0.49222	1575.79
	0.38879	0.28338	0.28744	0.47843	1574.83
	0.38431	0.27998	0.28394	0.46833	1573.87
	0.38202	0.27611	0.28045	0.45765	1572.9
	0.37773	0.272	0.27694	0.44598	1571.94
	0.37409	0.26799	0.27327	0.43396	1570.97
	0.37093	0.26382	0.26921	0.42066	1570.01
	0.36473	0.25948	0.26493	0.407	1569.04
	0.35701	0.25518	0.26055	0.39466	1568.08
	0.3513	0.25083	0.25604	0.3836	1567.12
	0.34644	0.24633	0.25141	0.37288	1566.15
	0.34081	0.2417	0.2466	0.36198	1565.19
	0.33412	0.23722	0.24172	0.3514	1564.22
	0.3271	0.23357	0.23731	0.34278	1563.26
	0.32117	0.23093	0.2338	0.33778	1562.29
	0.31857	0.2285	0.23109	0.33534	1561.33
	0.31657	0.22536	0.22846	0.33119	1560.36
	0.31047	0.22143	0.22533	0.32357	1559.4
	0.30141	0.21705	0.22143	0.31449	1558.44
	0.29042	0.21279	0.21712	0.30728	1557.47
	0.28116	0.2094	0.21344	0.30464	1556.51
	0.27878	0.20673	0.21079	0.30485	1555.54
	0.27785	0.20369	0.20806	0.30291	1554.58
	0.2706	0.19997	0.20453	0.2983	1553.61
	0.26124	0.19629	0.20095	0.29473	1552.65
	0.25568	0.19303	0.19792	0.29329	1551.69
	0.25154	0.18999	0.19517	0.29179	1550.72
	0.24556	0.1869	0.19221	0.28869	1549.76
	0.23775	0.18355	0.18877	0.28433	1548.79
	0.23018	0.18004	0.18518	0.2802	1547.83
	0.22405	0.17674	0.18203	0.27734	1546.86
	0.21815	0.17321	0.17915	0.27438	1545.9
	0.20806	0.1684	0.17562	0.26906	1544.93
	0.19521	0.16275	0.17145	0.26274	1543.97
	0.18621	0.15737	0.16711	0.25685	1543.01
	0.17842	0.15216	0.16227	0.24957	1542.04
	0.16848	0.14651	0.1568	0.2402	1541.08
	0.16029	0.14	0.15087	0.22845	1540.11
	0.15069	0.13276	0.14399	0.21395	1539.15
	0.13709	0.12604	0.13643	0.2004	1538.18
	0.12752	0.1207	0.12938	0.19062	1537.22
	0.12311	0.11614	0.12339	0.18287	1536.26
	0.11859	0.11103	0.1178	0.1744	1535.29
	0.11261	0.10509	0.11198	0.16405	1534.33
	0.10488	0.09919	0.10597	0.15274	1533.36
	0.09611	0.09369	0.10008	0.14265	1532.4
	0.08859	0.08832	0.09477	0.13417	1531.43
	0.08213	0.08318	0.09015	0.12587	1530.47
	0.0764	0.07853	0.08591	0.11735	1529.5
	0.07121	0.07419	0.08172	0.10936	1528.54
	0.06595	0.07021	0.0778	0.10283	1527.58
	0.06231	0.0669	0.07444	0.09737	1526.61
	0.06036	0.06447	0.07138	0.09146	1525.65
	0.05703	0.06286	0.0685	0.08548	1524.68
	0.0535	0.0615	0.06634	0.08098	1523.72
	0.05297	0.05991	0.06529	0.07797	1522.75
	0.05419	0.05863	0.06513	0.07492	1521.79
	0.05269	0.05871	0.06561	0.07125	1520.83
	0.05006	0.06095	0.06733	0.06963	1519.86
	0.05356	0.06559	0.07133	0.07218	1518.9
	0.06283	0.07194	0.0776	0.07661	1517.93
	0.07089	0.07884	0.08471	0.08026	1516.97
	0.07537	0.08496	0.09072	0.08242	1516
	0.07827	0.08864	0.09375	0.08182	1515.04
	0.07992	0.08864	0.09236	0.0777	1514.07
	0.07822	0.0838	0.0857	0.0701	1513.11
	0.06959	0.07354	0.07422	0.05936	1512.15
	0.05474	0.05983	0.06044	0.04792	1511.18
	0.03939	0.04577	0.04734	0.03794	1510.22
	0.0264	0.03345	0.03641	0.0296	1509.25
	0.01821	0.02395	0.02791	0.02278	1508.29
	0.015	0.01683	0.0211	0.01607	1507.32
	0.01153	0.01098	0.01497	0.00816	1506.36
	0.00485	0.00623	0.00968	0.00173	1505.39
	0.00102	0.00155	0.00348	0.00147	1503.47
	0.00525	0.0013	0.0016	0.00268	1502.5
	0.00838	0.00153	0.000452807	0.00327	1501.54
	0.01002	0.00149	0.000187083	0.00444	1500.57
	0.01171	0.00112	0.000306623	0.00534	1499.61
	0.0121	0.000858021	0.000578547	0.00531	1498.64
	0.01198	0.000689707	0.00128	0.00546	1497.68
	0.01401	0.000329509	0.00207	0.00523	1496.72
	0.01459	8.65466e-05	0.00232	0.00366	1495.75
	0.01344	0.000477909	0.00264	0.00292	1494.79
	0.01566	0.00165	0.00385	0.00428	1493.82
	0.02119	0.00399	0.00588	0.00703	1492.86
	0.02881	0.00771	0.00845	0.01071	1491.89
	0.03677	0.0118	0.0114	0.01434	1490.93
	0.0419	0.01538	0.01463	0.017	1489.96
	0.04538	0.01899	0.01825	0.01923	1489
	0.05018	0.02289	0.02243	0.0214	1488.04
	0.05511	0.02663	0.02711	0.02339	1487.07
	0.06007	0.03106	0.03229	0.02631	1486.11
	0.06795	0.03732	0.03814	0.03108	1485.14
	0.07734	0.04442	0.04464	0.03636	1484.18
	0.08503	0.05092	0.05154	0.04062	1483.21
	0.09319	0.05781	0.05903	0.04508	1482.25
	0.10401	0.06628	0.06714	0.05088	1481.29
	0.11482	0.07516	0.07547	0.05711	1480.32
	0.12357	0.08332	0.0839	0.06299	1479.36

[truncated: 28 more sheets: Figure 3d, Figure 4a, Figure 4b, Figure 4c, Figure 4d, Figure 5a, Figure 5b, Figure S1, Figure S2, Figure S3, Figure S4a-c, Figure S4d, Figure S4e-f, Figure S4h, Figure S5, Figure S6, Figure S7a, Figure S7b, Figure S7c, Figure S8a …]
